# Supplementary material for: Millet and meals: the role and significance of Panicum miliaceum in culinary contexts at Bruszczewo, Poland
Source: Archaeol Anthropol Sci. 2024 Dec 4;17(1):1. doi: 10.1007/s12520-024-02095-1 (PMC11615104; doi:10.1007/s12520-024-02095-1)
Supplement: Supplementary file 2 — Supplementary Material 2 [file 12520_2024_2095_MOESM2_ESM.xlsx]

## Sheet: Title Information
Online Resource 2
Millet and Meals: The role and significance of Panicum miliaceum in culinary contexts at Bruszczewo, Poland
Archaeological and Anthropological Sciences
Authors:
Edward A. Standalla,b,*, Oliver E. Craigb, Jutta Kneiselc, Johannes Müllerc, Wiebke Kirleisc, Janusz Czebreszukd and Carl Herona
Affiliations:
a Department of Scientific Research, British Museum, London, United Kingdom, WC1B 3DG
b BioArCh, Department of Archaeology, University of York, York, United Kingdom, YO10 5DD
c Institute of Pre- and Protohistory, Kiel University (Christian-Albrechts-Universität zu Kiel), Kiel, Germany, 24118
d Faculty of Archaeology, Adam Mickiewicz University, Poznań, Poland, 61-614
* Nara National Research Institute for Cultural Properties, Nara, Japan, 630-8577
Corresponding Author:
Edward A. Standall e.standall@outlook.com
ORCID:
Standall, E.A.	0000-0003-1342-0728
Craig, O.E.	0000-0002-4296-8402
Kneisel, J.	0000-0001-7893-790X
Müller, J.	0000-0002-3538-197X
Kirleis, W.	0000-0003-0229-8958
Czebreszuk, J.	0000-0001-8487-6031
Heron, C.	0000-0002-5206-7464

## Sheet: Bruszczewo Dataset
Site Find No.	Site ID No.	Lab ID	Trench	Horizon	Period	Yield (µg / g)		Miliacin		E/H		P/S		Retene	Compound Specific δ13C								Bulk (Crust)					Lipid Bulk Offset	Reference
															Ceramic				Crust
						Ceramic	Crust	Ceramic	Crust	Ceramic	Crust	Ceramic	Crust	Ceramic	C16:0	C18:0	Weighted Average	Δ13C	C16:0	C18:0	Weighted Average	Δ13C	δ13C	C%	δ15N	N%	C:N
4088	3699	B1	30	6	LBA/EIA		3227.34	N/A	Yes				2.64995						-19.6743	-19.0535	-19.5042	0.620815	-16.6	49.3	4.8	1.6	35.9479	-2.90423	This study
1428	1810	B3	30	6-7	LBA/EIA		857.181	N/A	Yes				4.56121						-23.5164	-21.2674	-23.112	2.24892	-18.9	44.7	2.9	2.3	22.6739	-4.21198	This study
11806	12385	B4	52	2-3	EBA		883.009		No				1.24831						-30.3151	-30.5143	-30.4037	-0.199192	-26.4	27.2	4.8	1.6	19.8333	-4.0037	This study
4311	4409	Br 001	30	4	EBA	139.034	814.144	No	No	3.91254	4.53509	0.684365	0.892931		-29.1216	-30.8597	-30.1535	-1.73809	-29.8521	-30.6166	-30.306	-0.764422	-24	45.8	5.2	4.6	11.6159	-6.30598	This study
4361	4329	Br 002	30	3	EBA	26.4171	151.678	No	No	1.29828		1.10832	1.28138	Yes					-31.0881	-30.0817	-30.647	1.00644	-24.7943	25.0815	2.20406	1.49609	19.5588	-5.85268	This study
6122	7932	Br 003	31	4	EBA	65.013	731.736	No	No	1.88143	2.66107	0.862545	0.945802		-29.1394	-30.2188	-29.719	-1.07941	-28.487	-29.958	-29.243	-1.47102	-27.8	34.3	6.4	3.7	10.8153	-1.44298	This study
8659	6646	Br 004	31	1	EBA	16.1123		No		2.60881		1.60016																	This study
18236	21403	Br 005	52	3-4	EBA	20.9102	767.024	No	No	3.68843	5.29758	0.877456	2.02896		-28.794	-29.6268	-29.2376	-0.832764	-31.536	-30.8222	-31.3004	0.713771	-24.4072	30.1675	4.51069	2.37467	14.8212	-6.89312	This study
18320	20634	Br 006	52	4b	EBA	93.5971		No		2.5368		0.803628			-28.1753	-27.3446	-27.7147	0.830701					-25.4103	19.8151	4.5056	1.93709	11.9342		This study (Bulk from Heron et al. (2016))
18236	21224?	Br 007	52	3-4	EBA	267.355		No		1.41635		0.655092			-30.4293	-32.4629	-31.658	-2.03369											This study
12516	18161	Br 008	52	4b	EBA	17.1022		No		1.54057		0.892904																	This study
18321	21001	Br 009	52	4b	EBA	39.2493		No		1.1194		0.821935			-30.3738	-30.3033	-30.3351	0.0704943					-25.5121	18.3524	2.36336	0.951936	22.4922		This study (Bulk from Heron et al. (2016))
18325	20814	Br 010	52	4b	EBA	38.6983	518.037	No	No	3.35601	2.00388	0.797876	1.26651		-29.7483	-29.8688	-29.8153	-0.120479											This study
7308	3590	Br 011	31	0	EBA	37.0493		No				0.783529			-30.9365	-30.5692	-30.7306	0.367291											This study
11786	12454	Br 012	52	2-3	EBA	65.55		No		1.66459		0.711042			-28.2509	-31.8619	-30.3613	-3.61095											This study
14200	14074	Br 013	52	3-4	EBA	24.2444		No		6.4938		1.67144		Yes									-24.8	29.1	6.1	1	33.95		This study (Bulk from Heron et al. (2016))
14211	13510	Br 014	52	3-4	EBA	268.407		No		1.62536		0.765843			-29.7386	-30.5997	-30.2262	-0.861062											This study
14236	13704	Br 015	52	3-4	EBA	302.513		No		7.83743		0.121471		Yes															This study
14625	14700	Br 016	52	3-4	EBA	18.3085	86.7817	No	No		1.60189	0.787712	0.733039																This study
18116	21283	Br 017	52	4b	EBA	637.413	1202.03	No	No	2.83446	3.14238	2.78419	1.13784		-26.0559	-26.8335	-26.2614	-0.77759	-27.2265	-26.5675	-26.9182	0.658978							This study
18275	21217	Br 018	52	4b	EBA	34.5582		No		3.03999		0.678369			-31.1407	-30.5898	-30.8124	0.550914											This study
18304	20714	Br 019	52	3-4	EBA	134.306		No		4.85119		0.719094			-28.579	-30.1497	-29.4927	-1.5707											This study
18414	20140	Br 020	52	2-3	EBA	19.7908	112.927	No	No	2.58947	4.31561	2.271	3.07985																This study
1082	BEF 1007	Br 101	30	6	LBA/EIA	23.2524	433.095	Yes	Yes	5.08307	3.63351	1.3343	2.21241		-28.614	-28.7624	-28.6775	-0.148422											This study
1082	2680 BEF 1006	Br 102	30	6	LBA/EIA	627.007	2187.2	Yes	Yes		0.986788	0.677457	0.71613	Yes	-26.4836	-27.2398	-26.9344	-0.756173	-27.2808	-27.9587	-27.6758	-0.677921							This study
2344	1523	Br 103	30	6	LBA/EIA	14.3599	69.5187	No	No	1.31295	2.31689	1.16621	1.16025										-24.8536	12.892	1.72321	1.32249	11.373		This study
4071	3796	Br 104	30	6b	LBA/EIA	392.66		No	N/A	4.57393		0.889236		Yes	-26.8217	-26.517	-26.6604	0.30471											This study
4148	3889	Br 105	30	6b	LBA/EIA	23.7054		Yes	N/A	3.57999		0.965608			-30.0494	-29.1212	-29.5772	0.928107											This study
7062	4657	Br 106	31	7	LBA/EIA	2469.1		Yes	N/A	4.77179		0.702232		Yes	-27.4024	-29.834	-28.8309	-2.43159											This study
7073	4200	Br 107	31	7	LBA/EIA	23.319	29.8392	No	No			2.14897	3.29346																This study
7308	3590	Br 108	31	0	LBA/EIA	609.661		No	N/A	2.09482		0.997571		Yes	-27.4008	-28.7928	-28.0976	-1.39193											This study
8140	6403	Br 109	31	6	LBA/EIA	22.595	40.6763	Yes	No	2.72596	3.48798	1.35986	1.46147		-28.8934	-29.3169	-29.0728	-0.423502											This study
9089	7244	Br 110	31	7	LBA/EIA	42.3389		Yes	N/A			1.04588			-31.5977	-30.3852	-31.005	1.21252											This study
12352	18447	Br 111	52	8	LBA/EIA	28.2451		Yes	N/A	1.99731		0.810423			-29.448	-29.799	-29.6419	-0.351038											This study
12384	18300	Br 112	52	7-8	LBA/EIA	20.1148		No	N/A			0.880998			-30.2693	-29.6445	-29.9371	0.624772					-26.5	23.9	4.7	1	27.8833		This study (Bulk from Heron et al. (2016))
1428	1810	Br 113	30	6-7	LBA/EIA	23.0218	1772.74	Yes	Yes	5.45565	5.07985	1.26344	3.14284		-28.0613	-28.0353	-28.0498	0.0259404	-22.5	-19.1	-21.6793	3.4	-18.3	43.5874	0.888884	2.25269	22.5739	-3.37929	This study
3102	4632	Br 114	30		LBA/EIA	28.9708		Yes	N/A	5.3089		1.38985			-28.7676	-30.6407	-29.5514	-1.87309											This study
4088	3697	Br 115	30	6	LBA/EIA	19.6611		Yes	N/A	1.72221		1.05968																	This study
4096	3693	Br 116	30	6b	LBA/EIA	151.554		No	N/A	2.28266		0.639289			-28.3866	-29.2293	-28.9007	-0.842738					-25.5	50.1	5.8	5.1	11.4608		This study (Bulk from Heron et al. (2016))
4217	4494	Br 117	30	6b	LBA/EIA	591.249		Yes	N/A	2.01624		0.595004			-28.7735	-30.0844	-29.5954	-1.3109											This study
5042	5444	Br 118	31	6	LBA/EIA	29.7107		Yes	N/A	8.12771		1																	This study
6080	7671-7677	Br 119	31		LBA/EIA	194.63		Yes	N/A	3.70261		0.47839			-29.7169	-31.5107	-30.9303	-1.79381											This study
7063	4713	Br 120	31	7	LBA/EIA	277.086		Yes	N/A	2.68422		0.658072			-26.8306	-27.6203	-27.3069	-0.789666											This study
7063	4713	Br 121	31	7	LBA/EIA	136.827	1509.48	Yes	Yes	1.11708	4.02883	1.4205	1.988		-28.5818	-29.4177	-28.9271	-0.83596	-22.3	-22.7	-22.4339	-0.4	-15.4109	59.7902	1.24278	2.95323	23.62	-7.02301	This study
8104	6388	Br 122	31	6	LBA/EIA	287.172		Yes	N/A	5.14784		0.736347			-27.6611	-28.6547	-28.2333	-0.993598											This study
6152	7765	Br 6152	31	4	EBA		3523.73		No		5.50591		4.95204						-33.6	-33.6	-33.6	0	-24.9791	50.9799	3.83198	3.0261	19.6546	-8.62094	This study
14076	12960				EBA			N/A	N/A														-26.2	16.9	5	2.2	8.96212		Heron et al. (2016)
11808	12284				EBA			N/A	N/A														-24.2	20.1	5.3	1.3	18.0385		Heron et al. (2016)
14076	12960				EBA			N/A	N/A														-26.2	24.3	5	2.2	12.8864		Heron et al. (2016)
11199	9973				EBA			N/A	N/A														-26.7	42.5	4	1.1	45.0758		Heron et al. (2016)
6152	7884				EBA			N/A	N/A														-25.3	51.5	5.6	2.9	20.7184		Heron et al. (2016)
8276	6467				EBA			N/A	N/A														-24.6	55.4	3.8	2.1	30.7778		Heron et al. (2016)
8506	6567				EBA			N/A	N/A														-24.8	30.6	6.7	3	11.9		Heron et al. (2016)
8513	6694				EBA			N/A	N/A														-25	39.8	7	7.8	5.95299		Heron et al. (2016)
8546	6561				EBA			N/A	N/A														-25	47	6.1	3.4	16.1275		Heron et al. (2016)
8556	6708				EBA			N/A	N/A														-26.4	41	6.8	3.3	14.4949		Heron et al. (2016)
8595	6697				EBA			N/A	N/A														-24.3	47.2	4.9	2.3	23.942		Heron et al. (2016)
1138	2847				EBA			N/A	N/A														-25.2	33.8	7	3.2	12.3229		Heron et al. (2016)
1380	1776	CH Brus F1380			EBA			N/A	No										-30.3	-31.2	-30.75	-0.9	-26	39.8	5.8	4.2	11.0556	-4.75	Heron et al. (2016)
14646	14639				EBA			N/A	N/A														-24.7	32.5	6.5	2.3	16.4855		Heron et al. (2016)
14697	14664				EBA			N/A	N/A														-24.4	32.3	8.5	3.4	11.0833		Heron et al. (2016)
2149	1267				EBA			N/A	N/A														-24.3	45.7	6.2	3.2	16.6615		Heron et al. (2016)
4308	4473				EBA			N/A	N/A														-24.9	45.6	6.4	2.5	21.28		Heron et al. (2016)
4308	4475				EBA			N/A	N/A														-26.2	35.8	6.8	5.4	7.73457		Heron et al. (2016)
4420	4357				EBA			N/A	N/A														-25.2	35	4.2	1.4	29.1667		Heron et al. (2016)
4424	4350				EBA			N/A	N/A														-24.5	44	7.1	3.3	15.5556		Heron et al. (2016)
5044	5396				LBA/EIA			N/A	N/A														-18.3	48.1	3.8	3	18.7056		Heron et al. (2016)
5018	5071				LBA/EIA			N/A	N/A														-27.2	34.6	0.7	1.4	28.8333		Heron et al. (2016)
4382	4528				LBA/EIA			N/A	N/A														-23.9	34.4	7	4	10.0333		Heron et al. (2016)
1045b	2594				LBA/EIA			N/A	N/A														-18.6	47.3	7.6	4.2	13.1389		Heron et al. (2016)
5017	4992	CH Brus F5017			LBA/EIA			N/A	Yes										-23.7	-23.7	-23.7	0	-11.8	23.9	4.6	2.2	12.6742	-11.9	Heron et al. (2016)
5020	5135				LBA/EIA			N/A	N/A														-15.5	43.9	3.3	3.1	16.5215		Heron et al. (2016)
6057	7828				LBA/EIA			N/A	N/A														-20.4	38.7	3.8	2.2	20.5227		Heron et al. (2016)
7061	4765				LBA/EIA			N/A	N/A														-23.4	38.1	12.6	5.1	8.71569		Heron et al. (2016)
7063	4698				LBA/EIA			N/A	N/A														-15.3	53.9	2.8	2.3	27.3406		Heron et al. (2016)
9171	7454				LBA/EIA			N/A	N/A														-22.8	42.9	6.4	2.2	22.75		Heron et al. (2016)
1032	2277				LBA/EIA			N/A	N/A														-16	48.2	3.9	2.7	20.8272		Heron et al. (2016)
1033	1943				LBA/EIA			N/A	N/A														-21.5	46.9	3.5	5.1	10.7288		Heron et al. (2016)
4088	3707				LBA/EIA			N/A	N/A														-19.3	19.4	8.1	1.4	16.1667		Heron et al. (2016)
4155	3875				LBA/EIA			N/A	N/A														-19.4	42.1	1.1	4	12.2792		Heron et al. (2016)
4187	4127				LBA/EIA			N/A	N/A														-20.5	36.5	4.6	5.1	8.34967		Heron et al. (2016)
4211	4280				LBA/EIA			N/A	N/A														-24.8	36.7	4.5	1.6	26.7604		Heron et al. (2016)
4378	4377				LBA/EIA			N/A	N/A														-24.8	53.6	3	2.2	28.4242		Heron et al. (2016)

## Sheet: Modern Reference Data
Category	Product Source (Common name)	Product Source (Binomial name)	δ13C16:0	δ13C18:0	Reference
Domestic Porcine adipose	Pig	Sus scrofa	-27.4	-27.7	March (2013)		Cramp, L. and Evershed, R.P., 2014. Reconstructing aquatic resource exploitation in human prehistory using lipid biomarkers and stable isotopes.
Domestic Porcine adipose	Pig	Sus scrofa domesticus	-25.1	-23.8	Dudd (1999)		Drieu, L., Lucquin, A., Cassard, L., Sorin, S., Craig, O.E., Binder, D. and Regert, M., 2021. A Neolithic without dairy? Chemical evidence from the content of ceramics from the Pendimoun rock-shelter (Castellar, France, 5750–5150 BCE). Journal of Archaeological Science: Reports, 35, p.102682.
Domestic Porcine adipose	Pig	Sus scrofa domesticus	-24.8	-24	Dudd (1999)		Dudd, S.N., 1999. Molecular and isotopic characterisation of animal fats in archaeological pottery (Doctoral dissertation, University of Bristol).
Domestic Porcine adipose	Pig	Sus scrofa domesticus	-25.4	-24.1	Dudd (1999)		Lucquin, A., Gibbs, K., Uchiyama, J., Saul, H., Ajimoto, M., Eley, Y., Radini, A., Heron, C.P., Shoda, S., Nishida, Y. and Lundy, J., 2016. Ancient lipids document continuity in the use of early hunter–gatherer pottery through 9,000 years of Japanese prehistory. Proceedings of the National Academy of Sciences, 113(15), pp.3991-3996.
Domestic Porcine adipose	Pig	Sus scrofa domesticus	-25.5	-24.4	Dudd (1999)		March, R.J., 2013. Searching for the functions of fire structures in Eynan (Mallaha) and their formation processes: a geochemical approach. Natufian Foragers in the Levant: Terminal Pleistocene Social Changes in Western Asia, Archaeological Series, eds Bar-Yosef O, Valla FR (International Monographs in Prehistory, Ann Arbor, MI), pp.227-283.
Domestic Porcine adipose	Pig	Sus scrofa domesticus	-25.7	-24.4	Dudd (1999)		Pääkkönen, M., Holmqvist, E., Bläuer, A., Evershed, R.P. and Asplund, H., 2020. Diverse economic patterns in the North Baltic Sea region in the Late Neolithic and Early Metal periods. European Journal of Archaeology, 23(1), pp.4-21.
Domestic Porcine adipose	Pig	Sus scrofa domesticus	-26.4	-24.8	Dudd (1999)		Spangenberg, J.E., Ferrer, M., Tschudin, P., Volken, M. and Hafner, A., 2010. Microstructural, chemical and isotopic evidence for the origin of late neolithic leather recovered from an ice field in the Swiss Alps. Journal of Archaeological Science, 37(8), pp.1851-1865.
Domestic Porcine adipose	Pig	Sus scrofa domesticus	-26.5	-24.8	Dudd (1999)		Spangenberg, J.E., Jacomet, S. and Schibler, J., 2006. Chemical analyses of organic residues in archaeological pottery from Arbon Bleiche 3, Switzerland–evidence for dairying in the late Neolithic. Journal of archaeological science, 33(1), pp.1-13.
Domestic Porcine adipose	Pig	Sus scrofa domesticus	-26	-24.9	Dudd (1999)		Spiteri, D.C., 2012. Pottery use at the transition to agriculture in the western Mediterranean: evidence from biomolecular and isotopic characterisation of organic residues in Impressed/Cardial Ware vessels (Doctoral dissertation, University of York).
Domestic Porcine adipose	Pig	Sus scrofa domesticus	-24.4	-25.3	Dudd (1999)		Taché, K., Jaffe, Y., Craig, O.E., Lucquin, A., Zhou, J., Wang, H., Jiang, S., Standall, E. and Flad, R.K., 2021. What do “barbarians” eat? Integrating ceramic use-wear and residue analysis in the study of food and society at the margins of Bronze Age China. Plos one, 16(4), p.e0250819.
Domestic Porcine adipose	Pig	Sus scrofa domesticus	-26.9	-25.4	Pääkkönen et al. (2020)
Domestic Porcine adipose	Pig	Sus scrofa domesticus	-27.1	-25.5	Pääkkönen et al. (2020)
Domestic Porcine adipose	Pig	Sus scrofa domesticus	-27.9	-26.4	Pääkkönen et al. (2020)
Domestic Porcine adipose	Pig	Sus scrofa domesticus	-27.2	-26.6	Pääkkönen et al. (2020)
Domestic Porcine adipose	Pig	Sus scrofa domesticus	-25.6	-26.5	Spangenberg et al. (2006)
Domestic Porcine adipose	Pig	Sus scrofa domesticus	-28.7	-27.4	Spangenberg et al. (2006)
Domestic Ruminant adipose	Cattle	bos taurus	-26.7	-28.5	March (2013)
Domestic Ruminant adipose	Lamp	Ovis aries	-29.6	-32.7	March (2013)
Domestic Ruminant adipose	Sheep	Ovis aries	-28.2	-30	Dudd (1999)
Domestic Ruminant adipose	Sheep	Ovis aries	-28.4	-30.1	Dudd (1999)
Domestic Ruminant adipose	Sheep	Ovis aries	-28.8	-30.1	Dudd (1999)
Domestic Ruminant adipose	Sheep	Ovis aries	-28.7	-30.4	Dudd (1999)
Domestic Ruminant adipose	Sheep	Ovis aries	-29	-30.4	Dudd (1999)
Domestic Ruminant adipose	Sheep	Ovis aries	-29.2	-31.1	Dudd (1999)
Domestic Ruminant adipose	Sheep	Ovis aries	-29.3	-31.1	Dudd (1999)
Domestic Ruminant adipose	Sheep	Ovis aries	-29.4	-31.2	Dudd (1999)
Domestic Ruminant adipose	Sheep	Ovis aries	-28.4	-31.3	Dudd (1999)
Domestic Ruminant adipose	Cow	Bos taurus	-28.7	-31.5	Dudd (1999)
Domestic Ruminant adipose	Cow	Bos taurus	-29.9	-31.6	Dudd (1999)
Domestic Ruminant adipose	Cow	Bos taurus	-28.9	-31.8	Dudd (1999)
Domestic Ruminant adipose	Sheep	Ovis aries	-29.4	-31.8	Dudd (1999)
Domestic Ruminant adipose	Sheep	Ovis aries	-30.4	-32.2	Dudd (1999)
Domestic Ruminant adipose	Cow	Bos taurus	-29.8	-32.3	Dudd (1999)
Domestic Ruminant adipose	Sheep	Ovis aries	-30.2	-32.3	Dudd (1999)
Domestic Ruminant adipose	Sheep	Ovis aries	-30.5	-32.5	Dudd (1999)
Domestic Ruminant adipose	Cattle	Bos taurus	-27	-28.5	Pääkkönen et al. (2020)
Domestic Ruminant adipose	Cattle	Bos taurus	-27.4	-28.8	Pääkkönen et al. (2020)
Domestic Ruminant adipose	Cattle	Bos taurus	-26.7	-29.2	Pääkkönen et al. (2020)
Domestic Ruminant adipose	Cattle	Bos taurus	-27.5	-29.5	Pääkkönen et al. (2020)
Domestic Ruminant adipose	Sheep	Ovis aries	-27.7	-26.4	Spangenberg et al. (2006)
Domestic Ruminant adipose	Cattle	Bos taurus	-30	-30.2	Spangenberg et al. (2006)
Domestic Ruminant adipose	Cattle	Bos taurus	-31.4	-31.3	Spangenberg et al. (2006)
Domestic Ruminant adipose	Cattle	Bos taurus	-27.1	-28.6	Spangenberg et al. (2006)
Domestic Ruminant adipose	Cattle	Bos taurus	-27.8	-28.3	Spangenberg et al. (2006)
Domestic Ruminant adipose	Cow	Bos taurus	-26.1	-25.3	Spangenberg et al. (2010)
Domestic Ruminant adipose	Cow	Bos taurus	-25.4	-26.1	Spangenberg et al. (2010)
Domestic Ruminant adipose	Calf leather	Bos taurus	-25.3	-26.3	Spangenberg et al. (2010)
Domestic Ruminant adipose	Sheep	Ovis aries	-27.2	-28.3	Spangenberg et al. (2010)
Domestic Ruminant adipose	Young goat-treat	Capra hircus	-28.3	-30	Spangenberg et al. (2010)
Domestic Ruminant adipose	Young goat-raw	Capra hircus	-28.4	-30	Spangenberg et al. (2010)
Domestic Ruminant milk	Cow	Bos taurus	-27.8	-32.1	Dudd (1999)
Domestic Ruminant milk	Cow	Bos taurus	-27.4	-32.2	Dudd (1999)
Domestic Ruminant milk	Cow	Bos taurus	-27.9	-33.1	Dudd (1999)
Domestic Ruminant milk	Sheep	Ovis aries	-29	-33.4	Dudd (1999)
Domestic Ruminant milk	Cow	Bos taurus	-28.9	-33.7	Dudd (1999)
Domestic Ruminant milk	Sheep	Ovis aries	-29.4	-33.8	Dudd (1999)
Domestic Ruminant milk	Cow	Bos taurus	-28.1	-34	Dudd (1999)
Domestic Ruminant milk	Cow	Bos taurus	-28.6	-34.1	Dudd (1999)
Domestic Ruminant milk	Cow	Bos taurus	-30.8	-34.4	Dudd (1999)
Domestic Ruminant milk	Cow	Bos taurus	-29.6	-34.9	Dudd (1999)
Domestic Ruminant milk	Milk (goat, Capra hircus)	Capra hircus	-25.4	-29.6	Pääkkönen et al. (2020)
Domestic Ruminant milk	Milk (Northern Finncattle)	Bos taurus	-26.8	-30.7	Pääkkönen et al. (2020)
Domestic Ruminant milk	Milk (Northern Finncattle)	Bos taurus	-27.1	-30.7	Pääkkönen et al. (2020)
Domestic Ruminant milk	Milk (goat, Capra hircus)	Capra hircus	-27.2	-30.9	Pääkkönen et al. (2020)
Domestic Ruminant milk	Milk (Northern Finncattle)	Bos taurus	-26.6	-31.2	Pääkkönen et al. (2020)
Domestic Ruminant milk	Milk (Northern Finncattle)	Bos taurus	-26.8	-31.5	Pääkkönen et al. (2020)
Domestic Ruminant milk	Milk (goat, Capra hircus)	Capra hircus	-27.6	-31.5	Pääkkönen et al. (2020)
Domestic Ruminant milk	Milk (Northern Finncattle)	Bos taurus	-27.5	-31.6	Pääkkönen et al. (2020)
Domestic Ruminant milk	Milk (goat, Capra hircus)	Capra hircus	-27.2	-32.3	Pääkkönen et al. (2020)
Domestic Ruminant milk	Goat	Capra hircus	-24.9	-27.6	Spangenberg et al. (2006)
Domestic Ruminant milk	Goat	Capra hircus	-24.8	-28.7	Spangenberg et al. (2006)
Domestic Ruminant milk	Goat	Capra hircus	-28.2	-31.1	Spangenberg et al. (2006)
Domestic Ruminant milk	Goat	Capra hircus	-25.5	-32.4	Spangenberg et al. (2006)
Domestic Ruminant milk	Sheep	Ovis aries	-30.8	-33.2	Spangenberg et al. (2006)
Domestic Ruminant milk	Goat	Capra hircus	-26.2	-33.3	Spangenberg et al. (2006)
Domestic Ruminant milk	Sheep	Ovis aries	-28	-33.4	Spangenberg et al. (2006)
Domestic Ruminant milk	Sheep	Ovis aries	-29	-33.9	Spangenberg et al. (2006)
Domestic Ruminant milk	Cattle	Bos taurus	-27.1	-29.9	Spangenberg et al. (2006)
Domestic Ruminant milk	Cattle	Bos taurus	-27.5	-30.7	Spangenberg et al. (2006)
Domestic Ruminant milk	Cattle	Bos taurus	-26.9	-31	Spangenberg et al. (2006)
Domestic Ruminant milk	Cattle	Bos taurus	-28.5	-31	Spangenberg et al. (2006)
Domestic Ruminant milk	Cattle	Bos taurus	-27.8	-31.7	Spangenberg et al. (2006)
Domestic Ruminant milk	Cattle	Bos taurus	-27.3	-31.9	Spangenberg et al. (2006)
Domestic Ruminant milk	Cattle	Bos taurus	-25.6	-32.2	Spangenberg et al. (2006)
Domestic Ruminant milk	Cattle	Bos taurus	-27.5	-32.9	Spangenberg et al. (2006)
Domestic Ruminant milk	Cattle	Bos taurus	-28.1	-32.9	Spangenberg et al. (2006)
Domestic Ruminant milk	Cattle	Bos taurus	-28.5	-33.5	Spangenberg et al. (2006)
Domestic Ruminant milk	Cow milk	Bos taurus	-27	-30.8	Spiteri (2012)
Domestic Ruminant milk	Cow milk	Bos taurus	-23.9	-26.3	Spiteri (2012)
Domestic Ruminant milk	Goat milk	Capra hircus	-23.4	-26.4	Spiteri (2012)
Domestic Ruminant milk	Cow milk	Bos taurus	-23.3	-26.5	Spiteri (2012)
Domestic Ruminant milk	Goat milk	Capra hircus	-24.9	-28.1	Spiteri (2012)
Domestic Ruminant milk	Sheep milk	Ovis aries	-24.2	-28.5	Spiteri (2012)
Domestic Ruminant milk	Sheep milk	Ovis aries	-24.4	-29	Spiteri (2012)
Plant	Millet	Panicum miliaceum	-19.8	-19.7	Taché et al. (2021)
Plant	Millet	Panicum miliaceum	-19.8	-19.4	Taché et al. (2021)
Plant	Millet	Panicum miliaceum	-19.4	-19.5	Taché et al. (2021)
Plant	Millet	Panicum miliaceum	-19.5	-20	Taché et al. (2021)
Plant	Millet	Panicum miliaceum	-17.8	-17.4	Taché et al. (2021)
Plant	Millet	Panicum miliaceum	-19.3	-20	Taché et al. (2021)
Plant	Millet	Panicum miliaceum	-17.8	-18.5	Taché et al. (2021)
Plant	Millet	Panicum miliaceum	-17.3	-18.2	Taché et al. (2021)
Plant	Manioc	Manihot esculenta	-37.6	-35.9	March (2013)
Plant	Cabbage	Brassica oleracea capitata	-27.1	-25.2	March (2013)
Plant	Kohlrabi	Brassica oleracea var. gongylodes	-28.6	-27.7	March (2013)
Plant	Spinach	Spinacia oleracea	-33.2	-28	March (2013)
Plant	Hazelnut	Corylus avellana	-29.9	-30.7	March (2013)
Plant	Wild carrot	Daucus carotta	-32.8	-31	March (2013)
Plant	Hazelnut	Corylus avellana	-29.3	-31.4	March (2013)
Plant	Nettle	Urtica sp.	-34.5	-33.6	March (2013)
Plant	Oat	Avena sativa	-34.2	-33.7	March (2013)
Plant	Oat	Avena sativa	-33.7	-33.9	March (2013)
Plant	Wheat	Triticum sp.	-33	-34.1	March (2013)
Plant	Parsnip	Pastinaca sativa	-38	-35.4	March (2013)
Plant	Wheat	Triticum sp.	-29.6	-31	Drieu et al. (2021)
Plant	Barley	Hordeum vulgare	-30.6	-31.2	Drieu et al. (2021)
Plant	Einkorn	Triticum sp.	-31.4	-32.9	Drieu et al. (2021)
Plant	Einkorn	Triticum sp.	-32	-33	Drieu et al. (2021)
Plant	Einkorn	Triticum sp.	-32.2	-33.9	Drieu et al. (2021)
Plant	Barley	Hordeum vulgare	-36.4	-35.6	Drieu et al. (2021)

## Sheet: Dry Weight Mixing Model
Domestic Ruminant Adipose + P. miliaceum											d13C	d15N	D			d13C	d15N	D			d13C	d15N	D			d13C	d15N	D
Foodstuff		C16_conc	C18_conc			d13C16	d13C18	D		DRA + Millet	-28.4353	-29.9912	-1.55588		DRM + Millet	-27.1136	-31.4227	-4.30908		DP + Millet	-26.2875	-25.375	0.9125		C3C + Millet	-32.566	-33.255	-0.689
A	DRA	0.0263	0.0161			-28.4353	-29.9912	-1.55588		98	-28.4011	-29.9756	-1.57453		98	-27.0373	-31.365	-4.32762		98	-26.2653	-25.3668	0.898545		98	-32.1449	-31.3524	0.792557
B	Millet	0.004605	0.001125			-18.8375	-19.0875	-0.25		96	-28.3658	-29.9595	-1.59374		96	-26.9593	-31.3054	-4.34602		96	-26.2423	-25.3582	0.884125		96	-31.7329	-29.8472	1.88573
										94	-28.3292	-29.9428	-1.61355		94	-26.8796	-31.2438	-4.36425		94	-26.2185	-25.3493	0.869218		94	-31.3297	-28.6267	2.703
%A	%B	A C16 contribution	A C18 contribution	B C16 contribution	B C18 contribution	d13C16	d13C18	D		92	-28.2914	-29.9253	-1.63397		92	-26.798	-31.1803	-4.38228		92	-26.1938	-25.34	0.853798		92	-30.9349	-27.6171	3.31788
1	0	1	1	0	0	-28.4353	-29.9912	-1.55588		90	-28.2521	-29.9072	-1.65504		90	-26.7146	-31.1146	-4.40007		90	-26.1682	-25.3304	0.83784		90	-30.5485	-26.768	3.78041
0.98	0.02	0.996439	0.998576	0.00356065	0.00142401	-28.4011	-29.9756	-1.57453		88	-28.2115	-29.8883	-1.67679		88	-26.6292	-31.0468	-4.41757		88	-26.1416	-25.3203	0.821315		88	-30.17	-26.0441	4.12583
0.96	0.04	0.992757	0.997097	0.00724279	0.00290304	-28.3658	-29.9595	-1.59374		86	-28.1693	-29.8685	-1.69924		86	-26.5418	-30.9765	-4.43474		86	-26.114	-25.3098	0.804192		86	-29.7992	-25.4195	4.37964
0.94	0.06	0.988947	0.99556	0.0110528	0.00444035	-28.3292	-29.9428	-1.61355		84	-28.1255	-29.848	-1.72243		84	-26.4523	-30.9039	-4.45153		84	-26.0853	-25.2989	0.786439		84	-29.4359	-24.8752	4.56075
0.92	0.08	0.985003	0.993961	0.0149973	0.00603946	-28.2914	-29.9253	-1.63397		82	-28.0801	-29.8265	-1.7464		82	-26.3607	-30.8286	-4.46788		82	-26.0554	-25.2874	0.76802		82	-29.0799	-24.3965	4.68345
0.9	0.1	0.980916	0.992296	0.0190837	0.00770416	-28.2521	-29.9072	-1.65504		80	-28.0328	-29.804	-1.77119		80	-26.2668	-30.7505	-4.48374		80	-26.0243	-25.2754	0.7489		80	-28.731	-23.9723	4.75874
0.88	0.12	0.97668	0.990561	0.0233198	0.00943858	-28.2115	-29.8883	-1.67679		78	-27.9836	-29.7804	-1.79683		78	-26.1706	-30.6696	-4.49902		78	-25.9919	-25.2629	0.729036		78	-28.3889	-23.5937	4.7952
0.86	0.14	0.972286	0.988753	0.0277139	0.0112472	-28.1693	-29.8685	-1.69924		76	-27.9324	-29.7558	-1.82336		76	-26.072	-30.5857	-4.51365		76	-25.9581	-25.2498	0.708387		76	-28.0535	-23.2539	4.79964
0.84	0.16	0.967725	0.986865	0.032275	0.0131349	-28.1255	-29.848	-1.72243		74	-27.8791	-29.7299	-1.85084		74	-25.9709	-30.4985	-4.52756		74	-25.9229	-25.236	0.686904		74	-27.7246	-22.9471	4.7775
0.82	0.18	0.962987	0.984893	0.0370129	0.0151069	-28.0801	-29.8265	-1.7464		72	-27.8234	-29.7027	-1.8793		72	-25.8672	-30.4078	-4.54064		72	-25.886	-25.2215	0.664539		72	-27.4019	-22.6687	4.7332
0.8	0.2	0.958062	0.982831	0.041938	0.017169	-28.0328	-29.804	-1.77119		70	-27.7653	-29.6741	-1.9088		70	-25.7608	-30.3136	-4.55278		70	-25.8475	-25.2062	0.641236		70	-27.0853	-22.415	4.67033
0.78	0.22	0.952938	0.980672	0.0470616	0.0193276	-27.9836	-29.7804	-1.79683		68	-27.7047	-29.644	-1.93939		68	-25.6516	-30.2155	-4.56389		68	-25.8071	-25.1902	0.616937		68	-26.7747	-22.1828	4.59186
0.76	0.24	0.947604	0.97841	0.052396	0.0215896	-27.9324	-29.7558	-1.82336		66	-27.6412	-29.6123	-1.97112		66	-25.5395	-30.1133	-4.57382		66	-25.7648	-25.1732	0.591578		66	-26.4698	-21.9695	4.50026
0.74	0.26	0.942045	0.976037	0.0579545	0.0239626	-27.8791	-29.7299	-1.85084		64	-27.5748	-29.5788	-2.00406		64	-25.4243	-30.0068	-4.58243		64	-25.7204	-25.1553	0.565091		64	-26.1705	-21.7729	4.39758
0.72	0.28	0.936248	0.973545	0.0637515	0.026455	-27.8234	-29.7027	-1.8793		62	-27.5051	-29.5434	-2.03826		62	-25.306	-29.8956	-4.58957		62	-25.6738	-25.1364	0.5374		62	-25.8766	-21.5911	4.28556
0.7	0.3	0.930197	0.970924	0.0698027	0.029076	-27.7653	-29.6741	-1.9088		60	-27.4321	-29.5058	-2.0738		60	-25.1844	-29.7795	-4.59506		60	-25.6248	-25.1163	0.508424		60	-25.5881	-21.4225	4.16565
0.68	0.32	0.923875	0.968164	0.0761251	0.0318359	-27.7047	-29.644	-1.93939		58	-27.3553	-29.466	-2.11073		58	-25.0594	-29.6581	-4.5987		58	-25.5731	-25.095	0.478076		58	-25.3047	-21.2656	4.0391
0.66	0.34	0.917262	0.965254	0.0827375	0.0347459	-27.6412	-29.6123	-1.97112		56	-27.2746	-29.4237	-2.14913		56	-24.9308	-29.531	-4.60027		56	-25.5186	-25.0724	0.446258		56	-25.0264	-21.1194	3.90696
0.64	0.36	0.91034	0.962181	0.0896602	0.0378187	-27.5748	-29.5788	-2.00406		54	-27.1895	-29.3786	-2.18907		54	-24.7984	-29.398	-4.59951		54	-25.4611	-25.0482	0.412868		54	-24.7529	-20.9828	3.77015
0.62	0.38	0.903084	0.958932	0.0969157	0.0410683	-27.5051	-29.5434	-2.03826		52	-27.0999	-29.3305	-2.23062		52	-24.6622	-29.2584	-4.59616		52	-25.4002	-25.0224	0.37779		52	-24.4842	-20.8548	3.62945
0.6	0.4	0.895472	0.95549	0.104528	0.0445104	-27.4321	-29.5058	-2.0738		50	-27.0052	-29.279	-2.27386		50	-24.5219	-29.1118	-4.5899		50	-25.3357	-24.9948	0.340901		50	-24.2202	-20.7346	3.48553
0.58	0.42	0.887474	0.951837	0.112526	0.0481627	-27.3553	-29.466	-2.11073		48	-26.905	-29.2239	-2.31887		48	-24.3773	-28.9577	-4.58038		48	-25.2673	-24.9652	0.302064		48	-23.9606	-20.6216	3.33898
0.56	0.44	0.879063	0.947955	0.120937	0.052045	-27.2746	-29.4237	-2.14913		46	-26.7989	-29.1646	-2.36571		46	-24.2283	-28.7955	-4.5672		46	-25.1945	-24.9333	0.261133		46	-23.7055	-20.5152	3.19029
0.54	0.46	0.870205	0.94382	0.129795	0.0561798	-27.1895	-29.3786	-2.18907		44	-26.6862	-29.1007	-2.41446		44	-24.0746	-28.6245	-4.5499		44	-25.1169	-24.899	0.217946		44	-23.4547	-20.4147	3.03992
0.52	0.48	0.860862	0.939408	0.139138	0.0605925	-27.0999	-29.3305	-2.23062		42	-26.5664	-29.0316	-2.46517		42	-23.916	-28.444	-4.528		42	-25.0341	-24.8618	0.172328		42	-23.208	-20.3198	2.88823
0.5	0.5	0.850995	0.934688	0.149005	0.065312	-27.0052	-29.279	-2.27386		40	-26.4389	-28.9567	-2.51789		40	-23.7523	-28.2532	-4.50089		40	-24.9455	-24.8215	0.124088		40	-22.9654	-20.2299	2.73558
0.48	0.52	0.840558	0.929628	0.159442	0.0703717	-26.905	-29.2239	-2.31887		38	-26.3026	-28.8753	-2.57265		38	-23.5833	-28.0512	-4.46793		38	-24.8505	-24.7775	0.0730197		38	-22.7268	-20.1446	2.58224
0.46	0.54	0.829499	0.92419	0.170501	0.0758096	-26.7989	-29.1646	-2.36571		36	-26.1569	-28.7864	-2.62944		36	-23.4085	-27.8369	-4.42837		36	-24.7484	-24.7295	0.018902		36	-22.4921	-20.0637	2.42848
0.44	0.56	0.817763	0.91833	0.182237	0.0816697	-26.6862	-29.1007	-2.41446		34	-26.0006	-28.6888	-2.68822		34	-23.2279	-27.6092	-4.38133		34	-24.6382	-24.6767	-0.0385022		34	-22.2612	-19.9867	2.27453
0.42	0.58	0.805284	0.911997	0.194716	0.0880032	-26.5664	-29.0316	-2.46517		32	-25.8326	-28.5815	-2.74887		32	-23.041	-27.3668	-4.32584		32	-24.5191	-24.6186	-0.0994421		32	-22.034	-19.9135	2.12057
0.4	0.6	0.79199	0.90513	0.20801	0.09487	-26.4389	-28.9567	-2.51789		30	-25.6514	-28.4626	-2.8112		30	-22.8475	-27.1083	-4.26074		30	-24.3899	-24.5541	-0.164175		30	-21.8104	-19.8436	1.96678
0.38	0.62	0.777798	0.89766	0.222202	0.10234	-26.3026	-28.8753	-2.57265		28	-25.4556	-28.3304	-2.87485		28	-22.6471	-26.8319	-4.18473		28	-24.2492	-24.4822	-0.232959		28	-21.5904	-19.777	1.81331
0.36	0.64	0.762614	0.889503	0.237386	0.110497	-26.1569	-28.7864	-2.62944		26	-25.2431	-28.1824	-2.93932		26	-22.4395	-26.5357	-4.09625		26	-24.0956	-24.4016	-0.306033		26	-21.3737	-19.7134	1.6603
0.34	0.66	0.74633	0.88056	0.25367	0.11944	-26.0006	-28.6888	-2.68822		24	-25.0118	-28.0156	-3.00379		24	-22.2241	-26.2176	-3.99353		24	-23.9269	-24.3105	-0.383601		24	-21.1605	-19.6526	1.50786
0.32	0.68	0.728822	0.870712	0.271178	0.129288	-25.8326	-28.5815	-2.74887		22	-24.7592	-27.8262	-3.06706		22	-22.0005	-25.875	-3.87446		22	-23.7411	-24.2069	-0.46578		22	-20.9505	-19.5944	1.35609
0.3	0.7	0.709947	0.859813	0.290053	0.140187	-25.6514	-28.4626	-2.8112		20	-24.482	-27.6093	-3.12731		20	-21.7684	-25.505	-3.73658		20	-23.5352	-24.0878	-0.552537		20	-20.7437	-19.5386	1.20508
0.28	0.72	0.689539	0.847687	0.310461	0.152313	-25.4556	-28.3304	-2.87485		18	-24.1766	-27.3584	-3.18181		18	-21.5271	-25.1041	-3.57696		18	-23.3059	-23.9495	-0.643563		18	-20.5401	-19.4851	1.05492
0.26	0.74	0.667402	0.834114	0.332598	0.165886	-25.2431	-28.1824	-2.93932		16	-23.8383	-27.0647	-3.22644		16	-21.2762	-24.6683	-3.39211		16	-23.049	-23.7871	-0.738075		16	-20.3395	-19.4338	0.905666
0.24	0.76	0.643307	0.818818	0.356693	0.181182	-25.0118	-28.0156	-3.00379		14	-23.4616	-26.7165	-3.25488		14	-21.015	-24.1929	-3.17788		14	-22.7591	-23.5935	-0.834451		14	-20.1419	-19.3845	0.757379
0.22	0.78	0.616982	0.801448	0.383018	0.198552	-24.7592	-27.8262	-3.06706		12	-23.0396	-26.2969	-3.25728		12	-20.7429	-23.6721	-2.92923		12	-22.4294	-23.359	-0.929589		12	-19.9473	-19.3372	0.610112
0.2	0.8	0.588104	0.781553	0.411896	0.218447	-24.482	-27.6093	-3.12731		10	-22.5636	-25.7815	-3.2179		10	-20.4592	-23.0992	-2.64005		10	-22.0512	-23.0689	-1.0177		10	-19.7555	-19.2916	0.463908
0.18	0.82	0.55628	0.758539	0.44372	0.241461	-24.1766	-27.3584	-3.18181		8	-22.0223	-25.1331	-3.11077		8	-20.1631	-22.466	-2.30287		8	-21.6128	-22.7007	-1.08794		8	-19.5665	-19.2477	0.318807
0.16	0.84	0.521037	0.73161	0.478963	0.26839	-23.8383	-27.0647	-3.22644		6	-21.4016	-24.2928	-2.89122		6	-19.8538	-21.7623	-1.90844		6	-21.0987	-22.2183	-1.11955		6	-19.3803	-19.2055	0.17484
0.14	0.86	0.481792	0.699674	0.518208	0.300326	-23.4616	-26.7165	-3.25488		4	-20.6824	-23.1606	-2.47815		4	-19.5305	-20.9757	-1.44521		4	-20.4875	-21.5584	-1.07094		4	-19.1968	-19.1647	0.0320353
0.12	0.88	0.437823	0.661191	0.562177	0.338809	-23.0396	-26.2969	-3.25728		2	-19.8394	-21.5522	-1.71282		2	-19.1921	-20.0907	-0.898607		2	-19.7486	-20.6012	-0.852654		2	-19.0159	-19.1254	-0.109584
0.1	0.9	0.388221	0.613918	0.611779	0.386082	-22.5636	-25.7815	-3.2179		0	-18.8375	-19.0875	-0.25		0	-18.8375	-19.0875	-0.25		0	-18.8375	-19.0875	-0.25		0	-18.8375	-19.0875	-0.25
0.08	0.92	0.33183	0.554455	0.66817	0.445545	-22.0223	-25.1331	-3.11077
0.06	0.94	0.267154	0.477391	0.732846	0.522609	-21.4016	-24.2928	-2.89122
0.04	0.96	0.192223	0.37355	0.807777	0.62645	-20.6824	-23.1606	-2.47815
0.02	0.98	0.104388	0.226044	0.895612	0.773956	-19.8394	-21.5522	-1.71282
0	1	0	0	1	1	-18.8375	-19.0875	-0.25
Domestic Ruminant Milk + P. miliaceum
Foodstuff		C16_conc	C18_conc			d13C16	d13C18	D
A	DRM	0.0101	0.00488			-27.1136	-31.4227	-4.30908		C16_conc and C18_conc are average values of relevant products produced by the USDA
B	Millet	0.004605	0.001125			-18.8375	-19.0875	-0.25
%A	%B	A C16 contribution	A C18 contribution	B C16 contribution	B C18 contribution	d13C16	d13C18	D
1	0	1	1	0	0	-27.1136	-31.4227	-4.30908
0.98	0.02	0.990781	0.995317	0.00921913	0.00468272	-27.0373	-31.365	-4.32762
0.96	0.04	0.981357	0.990486	0.0186433	0.00951414	-26.9593	-31.3054	-4.34602
0.94	0.06	0.97172	0.985499	0.0282796	0.0145015	-26.8796	-31.2438	-4.36425
0.92	0.08	0.961865	0.980348	0.0381351	0.0196524	-26.798	-31.1803	-4.38228
0.9	0.1	0.951783	0.975025	0.0482174	0.024975	-26.7146	-31.1146	-4.40007
0.88	0.12	0.941466	0.969522	0.0585344	0.0304782	-26.6292	-31.0468	-4.41757
0.86	0.14	0.930906	0.963829	0.0690945	0.0361711	-26.5418	-30.9765	-4.43474
0.84	0.16	0.920094	0.957936	0.0799063	0.0420639	-26.4523	-30.9039	-4.45153
0.82	0.18	0.909021	0.951833	0.0909789	0.0481673	-26.3607	-30.8286	-4.46788
0.8	0.2	0.897678	0.945507	0.102322	0.0544926	-26.2668	-30.7505	-4.48374
0.78	0.22	0.886055	0.938948	0.113945	0.0610523	-26.1706	-30.6696	-4.49902
0.76	0.24	0.87414	0.93214	0.12586	0.0678597	-26.072	-30.5857	-4.51365
0.74	0.26	0.861924	0.925071	0.138076	0.0749289	-25.9709	-30.4985	-4.52756
0.72	0.28	0.849394	0.917724	0.150606	0.0822755	-25.8672	-30.4078	-4.54064
0.7	0.3	0.836538	0.910084	0.163462	0.0899161	-25.7608	-30.3136	-4.55278
0.68	0.32	0.823343	0.902131	0.176657	0.0978686	-25.6516	-30.2155	-4.56389
0.66	0.34	0.809796	0.893847	0.190204	0.106153	-25.5395	-30.1133	-4.57382
0.64	0.36	0.795883	0.885211	0.204117	0.114789	-25.4243	-30.0068	-4.58243
0.62	0.38	0.781587	0.876198	0.218413	0.123802	-25.306	-29.8956	-4.58957
0.6	0.4	0.766894	0.866785	0.233106	0.133215	-25.1844	-29.7795	-4.59506
0.58	0.42	0.751787	0.856944	0.248213	0.143056	-25.0594	-29.6581	-4.5987
0.56	0.44	0.736247	0.846645	0.263753	0.153355	-24.9308	-29.531	-4.60027
0.54	0.46	0.720257	0.835855	0.279743	0.164145	-24.7984	-29.398	-4.59951
0.52	0.48	0.703795	0.824539	0.296205	0.175461	-24.6622	-29.2584	-4.59616
0.5	0.5	0.686841	0.812656	0.313159	0.187344	-24.5219	-29.1118	-4.5899
0.48	0.52	0.669373	0.800164	0.330627	0.199836	-24.3773	-28.9577	-4.58038
0.46	0.54	0.651366	0.787014	0.348634	0.212986	-24.2283	-28.7955	-4.5672
0.44	0.56	0.632796	0.773153	0.367204	0.226847	-24.0746	-28.6245	-4.5499
0.42	0.58	0.613635	0.758521	0.386365	0.241479	-23.916	-28.444	-4.528
0.4	0.6	0.593856	0.743053	0.406144	0.256947	-23.7523	-28.2532	-4.50089
0.38	0.62	0.573426	0.726674	0.426574	0.273326	-23.5833	-28.0512	-4.46793
0.36	0.64	0.552315	0.709302	0.447685	0.290698	-23.4085	-27.8369	-4.42837
0.34	0.66	0.530487	0.690844	0.469513	0.309156	-23.2279	-27.6092	-4.38133
0.32	0.68	0.507905	0.671194	0.492095	0.328806	-23.041	-27.3668	-4.32584
0.3	0.7	0.484529	0.650233	0.515471	0.349767	-22.8475	-27.1083	-4.26074
0.28	0.72	0.460316	0.627826	0.539684	0.372174	-22.6471	-26.8319	-4.18473
0.26	0.74	0.435222	0.603817	0.564778	0.396183	-22.4395	-26.5357	-4.09625
0.24	0.76	0.409197	0.578028	0.590803	0.421972	-22.2241	-26.2176	-3.99353
0.22	0.78	0.382188	0.550254	0.617812	0.449746	-22.0005	-25.875	-3.87446
0.2	0.8	0.354137	0.520256	0.645863	0.479744	-21.7684	-25.505	-3.73658
0.18	0.82	0.324985	0.487756	0.675015	0.512244	-21.5271	-25.1041	-3.57696
0.16	0.84	0.294665	0.452428	0.705335	0.547572	-21.2762	-24.6683	-3.39211
0.14	0.86	0.263104	0.413885	0.736896	0.586115	-21.015	-24.1929	-3.17788
0.12	0.88	0.230226	0.371668	0.769774	0.628332	-20.7429	-23.6721	-2.92923
0.1	0.9	0.195945	0.325225	0.804055	0.674775	-20.4592	-23.0992	-2.64005
0.08	0.92	0.160171	0.273888	0.839829	0.726112	-20.1631	-22.466	-2.30287
0.06	0.94	0.122804	0.216841	0.877196	0.783159	-19.8538	-21.7623	-1.90844
0.04	0.96	0.083734	0.153074	0.916266	0.846926	-19.5305	-20.9757	-1.44521
0.02	0.98	0.0428429	0.0813266	0.957157	0.918673	-19.1921	-20.0907	-0.898607
0	1	0	0	1	1	-18.8375	-19.0875	-0.25
Domestic Porcine + P. miliaceum
Foodstuff		C16_conc	C18_conc			d13C16	d13C18	D
A	DP	0.03144	0.01748			-26.2875	-25.375	0.9125
B	Millet	0.004605	0.001125			-18.8375	-19.0875	-0.25
%A	%B	A C16 contribution	A C18 contribution	B C16 contribution	B C18 contribution	d13C16	d13C18	D
1	0	1	1	0	0	-26.2875	-25.375	0.9125
0.98	0.02	0.99702	0.998688	0.00298026	0.00131173	-26.2653	-25.3668	0.898545
0.96	0.04	0.993934	0.997326	0.00606588	0.00267446	-26.2423	-25.3582	0.884125
0.94	0.06	0.990737	0.995909	0.00926252	0.00409123	-26.2185	-25.3493	0.869218
0.92	0.08	0.987424	0.994435	0.0125763	0.00556531	-26.1938	-25.34	0.853798
0.9	0.1	0.983986	0.9929	0.0160138	0.00710026	-26.1682	-25.3304	0.83784
0.88	0.12	0.980418	0.9913	0.019582	0.00869991	-26.1416	-25.3203	0.821315
0.86	0.14	0.976711	0.989632	0.0232886	0.0103685	-26.114	-25.3098	0.804192
0.84	0.16	0.972858	0.98789	0.0271417	0.0121104	-26.0853	-25.2989	0.786439
0.82	0.18	0.96885	0.986069	0.0311503	0.0139308	-26.0554	-25.2874	0.76802
0.8	0.2	0.964676	0.984165	0.0353239	0.015835	-26.0243	-25.2754	0.7489
0.78	0.22	0.960327	0.982171	0.0396729	0.017829	-25.9919	-25.2629	0.729036
0.76	0.24	0.955791	0.980081	0.0442087	0.0199191	-25.9581	-25.2498	0.708387
0.74	0.26	0.951056	0.977887	0.0489435	0.0221127	-25.9229	-25.236	0.686904
0.72	0.28	0.946109	0.975583	0.0538907	0.0244175	-25.886	-25.2215	0.664539
0.7	0.3	0.940935	0.973158	0.059065	0.0268422	-25.8475	-25.2062	0.641236
0.68	0.32	0.935518	0.970604	0.0644823	0.0293964	-25.8071	-25.1902	0.616937
0.66	0.34	0.92984	0.967909	0.0701601	0.0320908	-25.7648	-25.1732	0.591578
0.64	0.36	0.923882	0.965063	0.0761178	0.0349373	-25.7204	-25.1553	0.565091
0.62	0.38	0.917623	0.962051	0.0823765	0.0379491	-25.6738	-25.1364	0.5374
0.6	0.4	0.91104	0.958859	0.0889597	0.041141	-25.6248	-25.1163	0.508424
0.58	0.42	0.904107	0.95547	0.0958933	0.0445297	-25.5731	-25.095	0.478076
0.56	0.44	0.896794	0.951866	0.103206	0.048134	-25.5186	-25.0724	0.446258
0.54	0.46	0.88907	0.948025	0.11093	0.0519751	-25.4611	-25.0482	0.412868
0.52	0.48	0.8809	0.943923	0.1191	0.0560771	-25.4002	-25.0224	0.37779
0.5	0.5	0.872243	0.939532	0.127757	0.0604676	-25.3357	-24.9948	0.340901
0.48	0.52	0.863055	0.934822	0.136945	0.0651782	-25.2673	-24.9652	0.302064
0.46	0.54	0.853284	0.929755	0.146716	0.070245	-25.1945	-24.9333	0.261133
0.44	0.56	0.842875	0.92429	0.157125	0.0757102	-25.1169	-24.899	0.217946
0.42	0.58	0.831762	0.918377	0.168238	0.0816227	-25.0341	-24.8618	0.172328
0.4	0.6	0.819871	0.91196	0.180129	0.0880397	-24.9455	-24.8215	0.124088
0.38	0.62	0.807118	0.904971	0.192882	0.0950285	-24.8505	-24.7775	0.0730197
0.36	0.64	0.793405	0.897331	0.206595	0.102669	-24.7484	-24.7295	0.018902
0.34	0.66	0.77862	0.888942	0.22138	0.111058	-24.6382	-24.6767	-0.0385022
0.32	0.68	0.762632	0.87969	0.237368	0.12031	-24.5191	-24.6186	-0.0994421
0.3	0.7	0.745289	0.869435	0.254711	0.130565	-24.3899	-24.5541	-0.164175
0.28	0.72	0.726409	0.858004	0.273591	0.141996	-24.2492	-24.4822	-0.232959
0.26	0.74	0.705779	0.845183	0.294221	0.154817	-24.0956	-24.4016	-0.306033
0.24	0.76	0.683144	0.8307	0.316856	0.1693	-23.9269	-24.3105	-0.383601
0.22	0.78	0.658197	0.814211	0.341803	0.185789	-23.7411	-24.2069	-0.46578
0.2	0.8	0.630566	0.795268	0.369434	0.204732	-23.5352	-24.0878	-0.552537
0.18	0.82	0.59979	0.77328	0.40021	0.22672	-23.3059	-23.9495	-0.643563
0.16	0.84	0.565302	0.747448	0.434698	0.252552	-23.049	-23.7871	-0.738075
0.14	0.86	0.526388	0.716666	0.473612	0.283334	-22.7591	-23.5935	-0.834451
0.12	0.88	0.482135	0.679363	0.517865	0.320637	-22.4294	-23.359	-0.929589
0.1	0.9	0.431364	0.633219	0.568636	0.366781	-22.0512	-23.0689	-1.0177
0.08	0.92	0.372523	0.574669	0.627477	0.425331	-21.6128	-22.7007	-1.08794
0.06	0.94	0.303519	0.497935	0.696481	0.502065	-21.0987	-22.2183	-1.11955
0.04	0.96	0.221471	0.392986	0.778529	0.607014	-20.4875	-21.5584	-1.07094
0.02	0.98	0.122294	0.240755	0.877706	0.759245	-19.7486	-20.6012	-0.852654
0	1	0	0	1	1	-18.8375	-19.0875	-0.25
C3 Cereal + P. miliaceum
Foodstuff		C16_conc	C18_conc			d13C16	d13C18	D
A	C3C	0.00297	0.000148			-32.566	-33.255	-0.689
B	Millet	0.004605	0.001125			-18.8375	-19.0875	-0.25
%A	%B	A C16 contribution	A C18 contribution	B C16 contribution	B C18 contribution	d13C16	d13C18	D
1	0	1	1	0	0	-32.566	-33.255	-0.689
0.98	0.02	0.969328	0.865704	0.0306724	0.134296	-32.1449	-31.3524	0.792557
0.96	0.04	0.939316	0.759461	0.0606839	0.240539	-31.7329	-29.8472	1.88573
0.94	0.06	0.909944	0.673313	0.0900557	0.326687	-31.3297	-28.6267	2.703
0.92	0.08	0.881192	0.602052	0.118808	0.397948	-30.9349	-27.6171	3.31788
0.9	0.1	0.85304	0.542125	0.14696	0.457875	-30.5485	-26.768	3.78041
0.88	0.12	0.825469	0.491027	0.174531	0.508973	-30.17	-26.0441	4.12583
0.86	0.14	0.798462	0.446941	0.201538	0.553059	-29.7992	-25.4195	4.37964
0.84	0.16	0.772001	0.408517	0.227999	0.591483	-29.4359	-24.8752	4.56075
0.82	0.18	0.746071	0.37473	0.253929	0.62527	-29.0799	-24.3965	4.68345
0.8	0.2	0.720655	0.344787	0.279345	0.655213	-28.731	-23.9723	4.75874
0.78	0.22	0.695738	0.318069	0.304262	0.681931	-28.3889	-23.5937	4.7952
0.76	0.24	0.671306	0.294081	0.328694	0.705919	-28.0535	-23.2539	4.79964
0.74	0.26	0.647345	0.272424	0.352655	0.727576	-27.7246	-22.9471	4.7775
0.72	0.28	0.62384	0.252775	0.37616	0.747225	-27.4019	-22.6687	4.7332
0.7	0.3	0.60078	0.234867	0.39922	0.765133	-27.0853	-22.415	4.67033
0.68	0.32	0.578152	0.218479	0.421848	0.781521	-26.7747	-22.1828	4.59186
0.66	0.34	0.555943	0.203424	0.444057	0.796576	-26.4698	-21.9695	4.50026
0.64	0.36	0.534143	0.189546	0.465857	0.810454	-26.1705	-21.7729	4.39758
0.62	0.38	0.512739	0.176713	0.487261	0.823287	-25.8766	-21.5911	4.28556
0.6	0.4	0.491722	0.164811	0.508278	0.835189	-25.5881	-21.4225	4.16565
0.58	0.42	0.47108	0.153741	0.52892	0.846259	-25.3047	-21.2656	4.0391
0.56	0.44	0.450805	0.143421	0.549195	0.856579	-25.0264	-21.1194	3.90696
0.54	0.46	0.430886	0.133775	0.569114	0.866225	-24.7529	-20.9828	3.77015
0.52	0.48	0.411314	0.124741	0.588686	0.875259	-24.4842	-20.8548	3.62945
0.5	0.5	0.392079	0.116261	0.607921	0.883739	-24.2202	-20.7346	3.48553
0.48	0.52	0.373174	0.108286	0.626826	0.891714	-23.9606	-20.6216	3.33898
0.46	0.54	0.35459	0.100773	0.64541	0.899227	-23.7055	-20.5152	3.19029
0.44	0.56	0.336319	0.0936817	0.663681	0.906318	-23.4547	-20.4147	3.03992
0.42	0.58	0.318352	0.0869784	0.681648	0.913022	-23.208	-20.3198	2.88823
0.4	0.6	0.300683	0.080632	0.699317	0.919368	-22.9654	-20.2299	2.73558
0.38	0.62	0.283304	0.0746146	0.716696	0.925385	-22.7268	-20.1446	2.58224
0.36	0.64	0.266209	0.0689013	0.733791	0.931099	-22.4921	-20.0637	2.42848
0.34	0.66	0.249389	0.0634696	0.750611	0.93653	-22.2612	-19.9867	2.27453
0.32	0.68	0.232838	0.0582993	0.767162	0.941701	-22.034	-19.9135	2.12057
0.3	0.7	0.216551	0.0533718	0.783449	0.946628	-21.8104	-19.8436	1.96678
0.28	0.72	0.200521	0.0486705	0.799479	0.95133	-21.5904	-19.777	1.81331
0.26	0.74	0.184741	0.0441801	0.815259	0.95582	-21.3737	-19.7134	1.6603
0.24	0.76	0.169207	0.0398868	0.830793	0.960113	-21.1605	-19.6526	1.50786
0.22	0.78	0.153911	0.0357779	0.846089	0.964222	-20.9505	-19.5944	1.35609
0.2	0.8	0.13885	0.0318417	0.86115	0.968158	-20.7437	-19.5386	1.20508
0.18	0.82	0.124017	0.0280675	0.875983	0.971932	-20.5401	-19.4851	1.05492
0.16	0.84	0.109407	0.0244456	0.890593	0.975554	-20.3395	-19.4338	0.905666
0.14	0.86	0.0950161	0.020967	0.904984	0.979033	-20.1419	-19.3845	0.757379
0.12	0.88	0.0808383	0.0176232	0.919162	0.982377	-19.9473	-19.3372	0.610112
0.1	0.9	0.0668693	0.0144067	0.933131	0.985593	-19.7555	-19.2916	0.463908
0.08	0.92	0.0531045	0.0113102	0.946896	0.98869	-19.5665	-19.2477	0.318807
0.06	0.94	0.0395394	0.00832724	0.960461	0.991673	-19.3803	-19.2055	0.17484
0.04	0.96	0.0261697	0.0054516	0.97383	0.994548	-19.1968	-19.1647	0.0320353
0.02	0.98	0.0129913	0.00267762	0.987009	0.997322	-19.0159	-19.1254	-0.109584
0	1	0	0	1	1	-18.8375	-19.0875	-0.25
